# Supplementary material for: Clinical Characteristics of 6578 Adult Patients With Cholera Admitted to Community and Referral Cholera Treatment Centers in Lusaka, Zambia, October 2023 to April 2024
Source: Open Forum Infect Dis. 2025 May 8;12(6):ofaf277. doi: 10.1093/ofid/ofaf277 (PMC12130790; doi:10.1093/ofid/ofaf277)
Supplement: ofaf277_Supplementary_Data [file ofaf277_supplementary_data.zip]

Archive with 2 entries (2 files):
- NBEWEN_Supplementary_R1.docx
- Supplementary_figure1_R1.tif
